# Supplementary material for: Surrogate Virus Neutralisation Test Based on Nanoluciferase-Tagged Antigens to Quantify Inhibitory Antibodies against SARS-CoV-2 and Characterise Omicron-Specific Reactivity in a Vaccination Cohort
Source: Vaccines (Basel). 2023 Dec 8;11(12):1832. doi: 10.3390/vaccines11121832 (PMC10748151; doi:10.3390/vaccines11121832)
Supplement: Supplementary file 1 [file vaccines-11-01832-s001.zip]

Archive with 1 entries (1 files):
- vaccines-2746251-supplementary.pdf
